# Supplementary material for: Exome Sequencing Reveals Novel and Recurrent Mutations with Clinical Significance in Inherited Retinal Dystrophies
Source: PLoS One. 2014 Dec 29;9(12):e116176. doi: 10.1371/journal.pone.0116176 (PMC4278866; doi:10.1371/journal.pone.0116176)
Supplement: S1 Table — Quality of the exome data and variants identified in each individual. (XLS) [file pone.0116176.s002.xls]

## Sheet: Hoja1
Family	Individual	Sample	Input reads	Unique reads	Mapped reads	On target reads	Duplicated reads percentage in Bam	Nucleotides coverage >= 10	Filtered bam mean coverage on target	Gatk snvs	Gatk indels
RP15	II:1	88	126,020,537	92,675,210 (73,00%)	77,607,403 (83,74%)	57,949,825 (74,67%)	27,81%	77,60%	38.08x	42,355	2,661
RP15	II:2	87	144,918,682	106,341,857 (73,00%)	85,909,172 (80,79%)	66,374,235 (77,26%)	31,77%	78,96%	41.77x	41,697	2,684
RP15	III:1	91	109,276,189	79,887,821 (73,00%)	65,802,522 (82,37%)	51,961,551 (78,97%)	30,42%	74,93%	33.44x	41,079	2,479
RP15	III:2	92	113,755,747	84,769,257 (74,00%)	69,815,911 (82,36%)	54,281,013 (77,75%)	28,89%	76,35%	35.71x	42,071	2,575
RP15	III:5	90	85,698,640	64,459,920 (75,00%)	55,104,555 (85,49%)	43,461,207 (78,87%)	23,75%	72,21%	30.83x	40,562	2,513
RP19	I:1	199	149,385,751	116,814,094 (78,00%)	92,444,486 (79,14%)	71,665,484 (77,52%)	30,06%	82,92%	46.27x	44,343	2,765
RP19	I:2	200	123,975,191	94,887,539 (76,00%)	79,035,791 (83,29%)	63,291,527 (80,08%)	26,95%	82,11%	43.35x	44,685	2,897
RP19	II:2	201	115,201,467	89,459,940 (77,00%)	74,511,550 (83,29%)	56,768,515 (76,19%)	25,16%	81,10%	39.33x	44,184	2,854
RP19	II:3	249	167,504,858	124,670,554 (74,00%)	100,263,680 (80,42%)	78,419,315 (78,21%)	32,27%	83,46%	48.84x	44,276	3,118
RP255	I:1	3744	151,307,785	117,279,336 (77,00%)	92,692,184 (79,04%)	77,092,214 (83,17%)	36,39%	81,37%	45.85x	42,964	2,853
RP255	I:2	3743	188,011,915	140,041,764 (74,00%)	110,323,382 (78,78%)	85,728,928 (77,71%)	33,85%	83,35%	51.94x	44,290	3,084
RP255	II:4	3652	129,867,782	101,139,008 (77,00%)	81,294,706 (80,38%)	63,302,956 (77,87%)	28,34%	80,34%	41.97x	43,056	2,654
RP255	II:8	3746	163,096,697	125,008,322 (76,00%)	99,158,086 (79,32%)	75,474,722 (76,12%)	30,32%	82,04%	47.95x	44,244	2,745
RP453	II:1	12870	112,940,460	86,596,005 (76,00%)	70,961,788 (81,95%)	55,319,071 (77,96%)	31,48%	75,23%	34.91x	40,348	2,625
RP453	II:2	12871	115,795,806	87,678,974 (75,00%)	73,045,179 (83,31%)	56,048,911 (76,73%)	30,57%	75,02%	35.75x	40,684	2,728
RP453	III:2	12837	176,536,599	129,010,202 (73,00%)	102,922,598 (79,78%)	82,101,653 (79,77%)	39,48%	79,94%	45.67x	42,488	3,061
RP453	III:3	12872	171,682,300	125,405,192 (73,00%)	103,434,730 (82,48%)	84,290,513 (81,49%)	38,95%	85,09%	48.05x	45,166	3,016
RP453	III:6	12873	189,399,515	136,840,649 (72,00%)	109,787,483 (80,23%)	82,052,043 (74,74%)	39,51%	78,80%	44.38x	41,971	3,029
RP453	IV:1	12836	137,908,520	104,021,916 (75,00%)	85,164,973 (81,87%)	70,527,830 (82,81%)	37,20%	84,14%	41.56x	44,467	2,875
RP453	IV:4	12874	137,728,019	101,021,642 (73,00%)	85,453,858 (84,59%)	69,806,326 (81,69%)	34,54%	83,52%	42.89x	44,484	2,938
RP453	IV:5	12877	88,593,203	68,548,767 (77,00%)	56,612,302 (82,59%)	49,921,535 (88,18%)	34,26%	78,36%	31.24x	41,330	2,246
